# Supplementary material for: Inequality in urban green space benefits: Combining street greenery and park greenery
Source: PLoS One. 2022 Sep 19;17(9):e0273191. doi: 10.1371/journal.pone.0273191 (PMC9484692; doi:10.1371/journal.pone.0273191)
Supplement: S1 Table — (XLS) [file pone.0273191.s001.xls]

## Sheet: P2
Parks-newProject.FID	Parks-newProject.OBJECTID	Parks-newProject.Name	Parks-newProject.distrcit	Parks-newProject.SHAPE_Leng	Parks-newProject.SHAPE_Area	P$.Chinese_Name	P$.Types	P$.Types_of_Parks
0	3	Binjiang Park	Baiyun	0.0241754	12.2669	滨江公园	社区公园	Community
1	4	Kite Park	Baiyun	0.00903359	6.42977	风筝公园	社区公园	Community
2	5	Jinsha Greenheart park	Baiyun	0.00911869	6.60373	金沙洲绿心公园	社区公园	Community
3	7	Chengxi Park	Baiyun	0.00412907	1.0535	城西公园	社区公园	Community
4	8	Luochong Park	Baiyun	0.00906591	3.4898	螺涌公园	社区公园	Community
5	9	Tongde Park	Baiyun	0.00527037	1.87226	同德公园	社区公园	Community
6	12	Structure Park	Baiyun	0.0326901	36.2798	广州雕塑公园	专类公园	Special
7	13	Yuexiu Park	Yuexiu	0.0460074	70.6518	越秀公园	综合公园	Comprehensive
8	14	Liuhuahu Park	Yuexiu	0.033118	54.7855	流花湖公园	综合公园	Comprehensive
10	18	Pearlriver Park	Tianhe	0.0217863	29.8216	珠江公园	综合公园	Comprehensive
11	19	Near river park 1	Tianhe	0.0305665	13.1096	临带状公园	社区公园	Community
12	20	Near river park	Tianhe	0.0445187	22.2488	临江带状公园	社区公园	Community
13	21	Haixinsha	Tianhe	0.0212716	17.9305	海心沙	广场及其他	Square or similar
14	22	Chuanqi Park	Yuexiu	0.0117188	9.28903	传祺公园	社区公园	Community
15	23	Ershadao Park	Yuexiu	0.00990898	4.35235	二沙岛体育公园	专类公园	Special
16	24	Hongcheng Prak	Yuexiu	0.010381	7.55816	宏城公园	社区公园	Community
17	25	Ersha Art Park	Yuexiu	0.00660677	2.45997	二沙岛艺术公园	社区公园	Community
18	26	GZ Development Park	Yuexiu	0.0212423	14.7106	广州发展公园	社区公园	Community
19	27	Dongshanhu Park	Yuexiu	0.0343188	47.2631	东山湖公园	综合公园	Comprehensive
20	28	Haiyin Square	Yuexiu	0.0056546	2.28041	海印广场	广场及其他	Square or similar
21	29	Dashatou	Yuexiu	0.00487773	1.63473	大游船码头	广场及其他	Square or similar
22	31	Xiaogang Park	Haizhu	0.0165888	16.714	晓港公园	综合公园	Comprehensive
23	32	Liwan Children's Park	Liwan	0.0158155	8.81855	荔湾儿童公园	专类公园	Special
24	33	GZ Volunteer's Park	Haizhu	0.00877348	1.93184	广州志愿者公园	社区公园	Community
25	35	Zhuangtou Park	Haizhu	0.0128666	7.55154	庄头公园	综合公园	Comprehensive
26	37	Shangchong Guoshu Park	Haizhu	0.0524381	89.1411	上涌果树公园	专类公园	Special
27	38	GZ Tower Squre	Haizhu	0.0089686	5.59981	广塔南广场	广场及其他	Square or similar
28	39	Chigang Tower	Haizhu	0.00924934	5.60511	赤岗塔	综合公园	Comprehensive
29	40	Haizhu Lake Park	Haizhu	0.0370958	93.099	海珠湖公园	综合公园	Comprehensive
30	41	Longtan Guoshu Park	Haizhu	0.0448147	57.1602	龙潭果树公园	综合公园	Comprehensive
31	42	Tianhe Park	Tianhe	0.0368904	68.061	天河公园	综合公园	Comprehensive
32	43	MountainTop Park	Baiyun	0.0133038	10.296	山顶公园	社区公园	Community
33	44	Yanling Park	Tianhe	0.0241785	23.967	燕岭公园	社区公园	Community
34	45	Dongfeng Park	Yuexiu	0.00856248	4.80747	东风公园	综合公园	Comprehensive
35	46	Haizhu Children's Park	Haizhu	0.0105496	5.49742	海珠儿童公园	专类公园	Special
36	47	Modiesha Park	Haizhu	0.0107136	5.70408	磨碟沙公园	社区公园	Community
37	48	Huizhan Park	Haizhu	0.0177208	22.6979	会展公园	社区公园	Community
38	49	Qinshui Park	Haizhu	0.0695263	28.512	亲水公园	社区公园	Community
39	50	Pazhou Tower	Haizhu	0.0168368	18.8022	琶洲塔	社区公园	Community
40	51	Dawei Park	Haizhu	0.0498714	85.0483	大围公园	社区公园	Community
41	83	Haiyin Square	Yuexiu	0.0082015	5.19082	海印广场	广场及其他	Square or similar
42	84	Nanjiaocun Park	Liwan	0.00260166	0.461371	南墩村中心公园	社区公园	Community
43	53	Qingnian Park	Liwan	0.0092497	3.39348	青年公园	社区公园	Community
44	54	Liwanhu Park	Liwan	0.0241115	22.8396	荔湾湖公园	综合公园	Comprehensive
45	55	Caochongen Structure Park	Haizhu	0.0263285	29.8153	曹崇恩雕塑园	专类公园	Special
46	56	Shamian Park	Liwan	0.00416328	0.833697	沙面公园	社区公园	Community
47	57	Zhoutouju Park	Haizhu	0.00733405	2.91855	洲头咀公园	社区公园	Community
48	58	GZ Cultural Park	Liwan	0.0119274	4.72945	广州文化公园	社区公园	Community
49	59	GZ Yuexiu Children's Park	Yuexiu	0.00469587	1.49558	广州越秀儿童公园	专类公园	Special
50	60	People's Park	Yuexiu	0.00975356	6.61936	人民公园	综合公园	Comprehensive
51	61	Guangzhou uprising martyr cemetery	Yuexiu	0.0222076	18.5654	广州起义烈士陵园	专类公园	Special
52	62	Diwang Square	Yuexiu	0.00512963	1.96415	地王广场	广场及其他	Square or similar
53	63	Zuiguan Park	Liwan	0.00835325	5.28471	醉观光园	社区公园	Community
54	64	Dongdun Park	Liwan	0.00232437	0.372851	东漖公园	社区公园	Community
55	66	Huadihe Park	Liwan	0.00722595	1.22324	花地河小公园	社区公园	Community
56	67	Mini Physical Park	Liwan	0.00346225	0.581811	蓝蚂螂迷你艾琪体育公园	社区公园	Community
58	70	Qiaotou Park	Haizhu	0.0137423	6.21642	桥头公园	社区公园	Community
59	71	Zengbu Park	Liwan	0.00794823	3.91109	增埗公园	社区公园	Community
60	72	Shuangqiao Park	Liwan	0.0112325	3.38418	双桥公园	社区公园	Community
61	75	Xijiao Shengtai Park	Liwan	0.00807912	2.38506	西漖生态公园	社区公园	Community
62	77	19 monetary Park	Tianhe	0.0109013	5.15429	十九路军淞沪抗日阵亡将士陵园	专类公园	Special
63	78	Yangtao Park	Tianhe	0.0133739	13.1563	杨桃公园	社区公园	Community
64	79	Changban Park	Tianhe	0.0111126	8.9149	长湴公园	社区公园	Community
65	80	Qiqiao Park	Tianhe	0.00543817	1.85692	乞巧苑	社区公园	Community
66	81	Xiwei Park	Tianhe	0.00375021	1.23032	西围公园	社区公园	Community
67	82	Fengxiang Park	Baiyun	0.00154015	0.156273	凤翔公园	社区公园	Community
9	15	Luhu	Yuexiu	0.0598873	148.205	麓湖公园	综合公园	Comprehensive
57	68	Haiyin Park	Haizhu	0.00362755	0.983074	海印公园	社区公园	Community
								min	max	num
							1	0	10.7312	43
							2	10.7312	31.881	15
							3	31.881	53.0308	2
							4	53.0308	74.1807	4
							5	74.1807	95.3305	3
							6	95.3305	116.48	0
							7	116.48	150	1
								0	10	42
								10	50	18
								50	148	8
						权重表	面积（公顷）	0-10	10-50	50-150
						缓冲区范围	300m以内	3	5	10
							300-500m			5
							500-1000m

## Sheet: Sheet1
Object_ID	Park Name	P$.Types_of_Parks	District	Park Area/Ha
1	Structure Park	Special	Baiyun	36.2798
2	Binjiang Park	Community	Baiyun	12.2669
3	MountainTop Park	Community	Baiyun	10.296
4	Jinsha Greenheart park	Community	Baiyun	6.60373
5	Kite Park	Community	Baiyun	6.42977
6	Luochong Park	Community	Baiyun	3.4898
7	Tongde Park	Community	Baiyun	1.87226
8	Chengxi Park	Community	Baiyun	1.0535
9	Fengxiang Park	Community	Baiyun	0.156273
10	Haizhu Lake Park	Comprehensive	Haizhu	93.099
11	Shangchong Guoshu Park	Special	Haizhu	89.1411
12	Dawei Park	Community	Haizhu	85.0483
13	Longtan Guoshu Park	Comprehensive	Haizhu	57.1602
14	Caochongen Structure Park	Special	Haizhu	29.8153
15	Qinshui Park	Community	Haizhu	28.512
16	Huizhan Park	Community	Haizhu	22.6979
17	Pazhou Tower	Community	Haizhu	18.8022
18	Xiaogang Park	Comprehensive	Haizhu	16.714
19	Zhuangtou Park	Comprehensive	Haizhu	7.55154
20	Qiaotou Park	Community	Haizhu	6.21642
21	Modiesha Park	Community	Haizhu	5.70408
22	Chigang Tower	Comprehensive	Haizhu	5.60511
23	GZ Tower Squre	Square or similar	Haizhu	5.59981
24	Haizhu Children's Park	Special	Haizhu	5.49742
25	Zhoutouju Park	Community	Haizhu	2.91855
26	GZ Volunteer's Park	Community	Haizhu	1.93184
27	Haiyin Park	Community	Haizhu	0.983074
28	Liwanhu Park	Comprehensive	Liwan	22.8396
29	Liwan Children's Park	Special	Liwan	8.81855
30	Zuiguan Park	Community	Liwan	5.28471
31	GZ Cultural Park	Community	Liwan	4.72945
32	Zengbu Park	Community	Liwan	3.91109
33	Qingnian Park	Community	Liwan	3.39348
34	Shuangqiao Park	Community	Liwan	3.38418
35	Xijiao Shengtai Park	Community	Liwan	2.38506
36	Huadihe Park	Community	Liwan	1.22324
37	Shamian Park	Community	Liwan	0.833697
38	Mini Physical Park	Community	Liwan	0.581811
39	Nanjiaocun Park	Community	Liwan	0.461371
40	Dongdun Park	Community	Liwan	0.372851
41	Tianhe Park	Comprehensive	Tianhe	68.061
42	Pearlriver Park	Comprehensive	Tianhe	29.8216
43	Yanling Park	Community	Tianhe	23.967
44	Near river park	Community	Tianhe	22.2488
45	Haixinsha	Square or similar	Tianhe	17.9305
46	Yangtao Park	Community	Tianhe	13.1563
47	Near river park 1	Community	Tianhe	13.1096
48	Changban Park	Community	Tianhe	8.9149
49	19 monetary Park	Special	Tianhe	5.15429
50	Qiqiao Park	Community	Tianhe	1.85692
51	Xiwei Park	Community	Tianhe	1.23032
52	Luhu	Comprehensive	Yuexiu	148.205
53	Yuexiu Park	Comprehensive	Yuexiu	70.6518
54	Liuhuahu Park	Comprehensive	Yuexiu	54.7855
55	Dongshanhu Park	Comprehensive	Yuexiu	47.2631
56	Guangzhou uprising martyr cemetery	Special	Yuexiu	18.5654
57	GZ Development Park	Community	Yuexiu	14.7106
58	Chuanqi Park	Community	Yuexiu	9.28903
59	Hongcheng Prak	Community	Yuexiu	7.55816
60	People's Park	Comprehensive	Yuexiu	6.61936
61	Haiyin Square	Square or similar	Yuexiu	5.19082
62	Dongfeng Park	Comprehensive	Yuexiu	4.80747
63	Ershadao Park	Special	Yuexiu	4.35235
64	Ersha Art Park	Community	Yuexiu	2.45997
65	Haiyin Square	Square or similar	Yuexiu	2.28041
66	Diwang Square	Square or similar	Yuexiu	1.96415
67	Dashatou	Square or similar	Yuexiu	1.63473
68	GZ Yuexiu Children's Park	Special	Yuexiu	1.49558
