# Supplementary material for: Inequality in urban green space benefits: Combining street greenery and park greenery
Source: PLoS One. 2022 Sep 19;17(9):e0273191. doi: 10.1371/journal.pone.0273191 (PMC9484692; doi:10.1371/journal.pone.0273191)
Supplement: S2 Table — (XLSX) [file pone.0273191.s002.xlsx]

## Sheet: Sheet1
序号	1. Which is more important in daily life, street greenery or park greenery? (the smaller the value is, the more important the street greenery is, and the higher the value is, the more important the park greenery is.)	2. In daily life, what is the maximum distance that can be accepted to walk to the park? (choose within 0-5000m), do not consider traveling to other cities.
1	4	1000
2	5	2000
3	4	2000
4	4	1010
5	5	2020
6	5	1000
7	7	2006
8	6	2002
9	7	1000
10	4	1002
11	4	2000
12	5	1000
13	9	1530
14	3	1500
15	6	1010
16	3	1500
17	7	2000
18	8	1000
19	9	2003
20	5	2010
21	2	1010
22	6	1030
23	5	1006
24	4	1540
25	4	1515
26	6	1502
27	7	1000
28	2	900
29	5	500
30	4	2000
31	5	1500
32	6	1510
33	4	1100
34	3	1050
35	7	2000
36	8	2020
37	9	1500
38	3	1502
39	3	1492
40	4	2000
41	5	2503
42	9	2020
43	8	1010
44	4	1501
45	3	1500
46	6	1010
47	8	1020
48	5	500
49	4	2200
50	3	2006
51	5	2010
52	2	1540
53	6	1500
54	8	2000
55	4	1000
56	3	1050
57	8	2000
58	7	1500
59	6	1600
60	5	1400
61	5	2000
62	4	1002
63	4	506
64	4	1005
65	3	1200
66	8	1015
67	7	1500
68	9	1600
69	6	1400
70	5	1409
71	3	1500
72	5	2060
73	4	2000
74	4	1510
75	5	1500
76	6	1560
77	5	2006
78	4	2000
79	4	1000
80	7	2500
81	6	2010
82	5	1500
83	5	1100
84	4	1000
85	4	1006
86	6	2000
87	9	2010
88	2	2000
89	4	1500
90	5	1002
91	5	1500
92	4	2000
93	6	1004
94	6	1006
95	8	500
96	5	1500
97	4	2006
98	5	2006
99	4	1500
100	5	2000
