# Supplementary material for: Inequality in urban green space benefits: Combining street greenery and park greenery
Source: PLoS One. 2022 Sep 19;17(9):e0273191. doi: 10.1371/journal.pone.0273191 (PMC9484692; doi:10.1371/journal.pone.0273191)
Supplement: S3 Table — (XLS) [file pone.0273191.s003.xls]

## Sheet: Town_level_GVI
OBJECTID	Town/Street_Name	Count_GVI_points	Avg_GVI
1	Baihedong	4801	0.102813
2	Baiyun	2894	0.0714751
3	Beijing	407	0.0934606
4	Binjiang	3002	0.115916
5	Caihong	1384	0.14196
6	Chajiao	9237	0.0961845
7	Changgang	3355	0.0990221
8	Changhua	2392	0.0631779
9	Chepi	5096	0.0807436
10	Chigang	14353	0.120976
11	Chongkou	8152	0.0940841
12	Dadong	1541	0.0680227
13	Datang	1029	0.0791967
14	Daxin	742	0.0771434
15	Dengfeng	2999	0.0815432
16	Dongfeng	1681	0.126773
17	Donghu	2073	0.0659103
18	Dongjiao	7595	0.102785
19	Dongsha	6114	0.0707472
20	Duobao	1362	0.09196
21	Fengyuan	645	0.195625
22	Fengyang	11172	0.0509665
23	Guanzhou	5615	0.0873013
24	Guangtang	322	0.0762973
25	Guangwei	938	0.0715694
26	Haizhuang	2159	0.0823615
27	Hailong	4595	0.071269
28	Hongqiao	760	0.063436
29	Haudi	3421	0.105783
30	Huayue	1549	0.0683779
31	Hualin	782	0.131837
32	Huazhou	5084	0.0718363
33	Huacun	918	0.0938673
34	Huahuagang	2315	0.075467
35	Jianshe	845	0.0653254
36	Jianghai	6914	0.0966792
37	Jiangnanzhong	2837	0.0971777
38	Jinhua	1720	0.140374
39	Jinsha	7930	0.0860152
40	Jingtai	1453	0.100421
41	Kuangquan	4383	0.0626067
42	Liede	2935	0.078525
43	Linhe	3749	0.0822008
44	Lingnan	1900	0.0936203
45	Liuhua	2278	0.0743623
46	Liurong	640	0.0550209
47	Longfeng	3824	0.0838427
48	Longjin	555	0.126762
49	Meihuacun	1545	0.0714344
50	Nanhuaxi	1303	0.0591493
51	Nanshitou	5047	0.0863433
52	Nanyuan	4677	0.0671352
53	Nanzhou	10719	0.0723102
54	Nonglin	1122	0.0771277
55	Pazhou	13193	0.0766969
56	Qianjin	592	0.0823347
57	Qiaozhong	5375	0.0754768
58	Renmin	1060	0.0595999
59	Ruibao	10350	0.0692385
60	Sanyuanli	3578	0.08478
61	Shadong	1576	0.0797669
62	Shahe	1010	0.0748748
63	Shamian	902	0.185659
64	Shayuan	2354	0.100237
65	Shishu	1141	0.100193
66	Shipai	4215	0.0873519
67	Shiweipai	9687	0.0761982
68	Songzhou	8231	0.0572697
69	Sushe	2935	0.0844234
70	Tangxia	6280	0.0796758
71	Tianhenan	3813	0.0853621
72	Tianyuan	3952	0.0862886
73	Tongde	4637	0.0652392
74	Tonghe	118	0.0959895
75	Wushan	12353	0.084781
76	Xicun	3860	0.0806694
77	Xiancun	4754	0.0901153
78	Xingang	8523	0.118462
79	Xintang	389	0.109198
80	Xinghua	2399	0.0822465
81	Yuangang	206	0.0890136
82	Yuancun	4396	0.0821187
83	Zhanqian	2095	0.0868298
84	Changxing	322	0.0785008
85	Zhongnan	6419	0.0521692
86	Zhuguang	830	0.0750869
