# Supplementary material for: Inequality in urban green space benefits: Combining street greenery and park greenery
Source: PLoS One. 2022 Sep 19;17(9):e0273191. doi: 10.1371/journal.pone.0273191 (PMC9484692; doi:10.1371/journal.pone.0273191)
Supplement: S4 Table — (ZIP) [file pone.0273191.s004.zip]

Archive with 51 entries (50 files):
- Table S4.GVI&park/
- Table S4.GVI&park/a00000001.freelist
- Table S4.GVI&park/a00000001.gdbindexes
- Table S4.GVI&park/a00000001.gdbtable
- Table S4.GVI&park/a00000001.gdbtablx
- Table S4.GVI&park/a00000001.TablesByName.atx
- Table S4.GVI&park/a00000002.gdbtable
- Table S4.GVI&park/a00000002.gdbtablx
- Table S4.GVI&park/a00000003.gdbindexes
- Table S4.GVI&park/a00000003.gdbtable
- Table S4.GVI&park/a00000003.gdbtablx
- Table S4.GVI&park/a00000004.CatItemsByPhysicalName.atx
- Table S4.GVI&park/a00000004.CatItemsByType.atx
- Table S4.GVI&park/a00000004.FDO_UUID.atx
- Table S4.GVI&park/a00000004.freelist
- Table S4.GVI&park/a00000004.gdbindexes
- Table S4.GVI&park/a00000004.gdbtable
- Table S4.GVI&park/a00000004.gdbtablx
- Table S4.GVI&park/a00000004.spx
- Table S4.GVI&park/a00000005.CatItemTypesByName.atx
- Table S4.GVI&park/a00000005.CatItemTypesByParentTypeID.atx
- Table S4.GVI&park/a00000005.CatItemTypesByUUID.atx
- Table S4.GVI&park/a00000005.gdbindexes
- Table S4.GVI&park/a00000005.gdbtable
- Table S4.GVI&park/a00000005.gdbtablx
- Table S4.GVI&park/a00000006.CatRelsByDestinationID.atx
- Table S4.GVI&park/a00000006.CatRelsByOriginID.atx
- Table S4.GVI&park/a00000006.CatRelsByType.atx
- Table S4.GVI&park/a00000006.FDO_UUID.atx
- Table S4.GVI&park/a00000006.gdbindexes
- Table S4.GVI&park/a00000006.gdbtable
- Table S4.GVI&park/a00000006.gdbtablx
- Table S4.GVI&park/a00000007.CatRelTypesByBackwardLabel.atx
- Table S4.GVI&park/a00000007.CatRelTypesByDestItemTypeID.atx
- Table S4.GVI&park/a00000007.CatRelTypesByForwardLabel.atx
- Table S4.GVI&park/a00000007.CatRelTypesByName.atx
- Table S4.GVI&park/a00000007.CatRelTypesByOriginItemTypeID.atx
- Table S4.GVI&park/a00000007.CatRelTypesByUUID.atx
- Table S4.GVI&park/a00000007.gdbindexes
- Table S4.GVI&park/a00000007.gdbtable
- Table S4.GVI&park/a00000007.gdbtablx
- Table S4.GVI&park/a00000009.gdbindexes
- Table S4.GVI&park/a00000009.gdbtable
- Table S4.GVI&park/a00000009.gdbtablx
- Table S4.GVI&park/a00000009.spx
- Table S4.GVI&park/a0000000a.gdbindexes
- Table S4.GVI&park/a0000000a.gdbtable
- Table S4.GVI&park/a0000000a.gdbtablx
- Table S4.GVI&park/a0000000a.spx
- Table S4.GVI&park/gdb
- Table S4.GVI&park/timestamps
